# Supplementary material for: Knockout of dhx38 Causes Inner Ear Developmental Defects in Zebrafish
Source: Biomedicines. 2024 Dec 26;13(1):20. doi: 10.3390/biomedicines13010020 (PMC11760894; doi:10.3390/biomedicines13010020)
Supplement: Supplementary file 1 [file biomedicines-13-00020-s001.zip]

Archive with 1 entries (1 files):
- biomedicines-3328041-supplementary.pdf
